# Supplementary material for: Activation of connexin hemichannels enhances mechanosensitivity and anabolism in disused and aged bone
Source: JCI Insight. 2024 Dec 6;9(23):e177557. doi: 10.1172/jci.insight.177557 (PMC11623949; doi:10.1172/jci.insight.177557)
Supplement: Supporting data values [file jciinsight-9-177557-s129.xlsx]

## Sheet: Figure 1
Figure 1B	EB fluorescence intensity for both control and HLS unloading tibias
	Control				HLS
Vehicle	1530.33	3727.17	1509.61	939.206	1025.74	580.585	975.629	945.932
Cx43(M2)	5880.27	8208.84	4286.64		9621.53	8078.1	7055.75	8091.98
Figure 1C	The ratio change over ground control in osteocytes for both control and HLS unloading tibias
Vehicle	0.532414	0.301355	0.506405	0.49099
Cx43(M2)	1.5708	1.31882	1.15191	1.32109
Figure 1E	EB fluorescence intensity for both loaded and contralateral tibias
	Control			Loading
Vehicle	2904	2277	1642	3272	2834	1707
Cx43(M2)	2917	4329	3735	8595	9074	6861
Figure 1F	The ratio change over ground control in osteocytes for both loaded and contralateral tibias
Vehicle	1.12672	1.24462	1.03959
Cx43(M2)	2.94652	2.0961	1.83695

## Sheet: Figure 2
Fig. 2A	T.Ar
	Control								HLS
Vehicle	1.29561	1.13592	1.38073	1.37595	1.14679	1.25989	1.18298	1.24029	1.33001	1.24243	1.45137	1.34479	1.41357	1.33268	1.26036	1.14371
Cx43(M2)	1.22199	1.27969	1.27769	1.3203	1.31341	1.48798	1.14944	1.22223	1.35278	1.27352	1.27135	1.09621	1.35252	1.37375	1.22341	1.14304
Fig. 2B	B.Ar
	Control								HLS
Vehicle	0.739007	0.698223	0.762591	0.816198	0.679064	0.734111	0.685516	0.703348	0.679832	0.629851	0.712009	0.677347	0.7967679*	0.738017	0.640923	0.615738
Cx43(M2)	0.719046	0.695676	0.721838	0.734591	0.765774	0.854228	0.66565	0.734638	0.721633	0.705621	0.732399	0.65649782*	0.73764	0.755606	0.696639	0.67312
Fig. 2C	B.Ar/T.Ar
	Control								HLS
Vehicle	57.0393	61.4676	55.2311	59.3186	59.2145	58.268	57.9481	56.7083	51.1148	50.6952	49.0578	50.3683	56.3656	55.3785	50.8524	53.8367
Cx43(M2)	58.8424	54.3629	56.4957	55.638	58.3041	57.4085	57.9107	60.1062	53.3444	55.407	57.6077	59.8878	54.5384	55.0033	56.9425	58.8884
Fig. 2D	Ct.Th
	Control								HLS
Vehicle	0.19143	0.18545	0.18128	0.196227	0.185223	0.185046	0.183009	0.186226	0.159142	0.154851	0.15761	0.163537	0.184088	0.183729	0.14987	0.167688
Cx43(M2)	0.192893	0.170684	0.184178	0.185384	0.190857	0.191552	0.178941	0.194226	0.163817	0.172982	0.186006	0.186746	0.180289	0.175026	0.182241	0.183473
Figure 2E	TMD
	Control								HLS
Vehicle	1.30089	1.30796	1.31252	1.3585	1.30034	1.32979	1.3193	1.32445	1.29154	1.29094	1.28055	1.26554	1.29493	1.31704	1.2982	1.27589
Cx43(M2)	1.30652	1.31288	1.28374	1.33515	1.31338	1.30177	1.30796	1.33099	1.28424	1.30012	1.2971	1.31319	1.3075	1.29067	1.30796	1.33099
Figure 2F	M.Ar
	Control								HLS
Vehicle	1.10669	0.914027	1.22213	1.11163	0.97395	0.984298	1.08682	1.12859	1.29076	1.23865	1.36544	1.45838	1.22224	1.28609	1.29745	0.989837
Cx43(M2)	0.978561	1.17001	1.07288	1.15051	1.14006	1.27866	1.03553	1.06994	1.19513	1.19839	1.12999	1.06155	1.24454	1.22589	1.0657	0.981906
Figure 2H	BMD
	Control								HLS
Vehicle	0.851054	0.833113	0.824064	0.863092	0.839792	0.865699	0.842916	0.843865	0.786428	0.761973	0.765051	0.753357	0.814402	0.813464	0.72006	0.747223
Cx43(M2)	0.81573	0.825968	0.835063	0.851059	0.890145	0.894278	0.819068	0.853199	0.767712	0.776052	0.807564	0.794749	0.821765	0.834152	0.814681	0.814382
Figure 2I	Tb.Th
	Control								HLS
Vehicle	0.0530557	0.0486475	0.0478408	0.0545409	0.0491197	0.0520509	0.0508799	0.0500135	0.0407839	0.0394457	0.0411275	0.0389712	0.0463071	0.0453806	0.0368503	0.0387586
Cx43(M2)	0.0477722	0.0490888	0.0499725	0.0525961	0.0559136	0.0587727	0.0468267	0.051289	0.0409313	0.0413685	0.0476779	0.0429956	0.0458721	0.047188	0.0452824	0.0454442
Figure 2J	BV/TV
	Control								HLS
Vehicle	12.4326	11.3838	12.2608	11.9343	11.5903	14.0695	11.6	11.9008	8.1777	7.47268	11.178	11.3657	15.812	16.291	9.28459	10.9486
Cx43(M2)	8.90363	12.1401	10.969	11.3657	15.812	16.291	9.28459	10.9486	8.30191	8.60205	7.80135	7.12746	9.05246	9.09558	10.5298	6.46702

## Sheet: Figure 3B
Figure 3B	Quantification of empty lacunae
	Control						HLS
Vehicle	9.09	6.12	7.14	4.65	9.72	7.5	24.3	19.1	25.5	10.8	26.98	20.32
Cx43(M2)	4	5.4	5.97	9.63	14.86	8	15	2.73	11.428	15	6.06	19.3

## Sheet: Figure 3E
Figure 3E	Quantification of RANKL-positive osteocytes
	Control				HLS
Vehicle	24.6914	37.7049	19.1011	21.6867	43.4783	54.2857	59.7403	52.459	55.7143
Cx43(M2)	32.0988	24.4681	19.4175	19.3548	29.1262	50.7246	37.9747	36.1111	31.5789

## Sheet: Figure 3, G and H
Fig. 3G	Quantification of TRAP-positive osteoclast surface per bone perimeter (Oc.S/BS) on endosteal surfaces
	Control						HLS
Vehicle	17.3704	5.52236	13.2184	23.1383	5.70238	2.8682	34.327	28.1635	47.2202	39.9591
Cx43(M2)	17.2624	13.3658	7.6466	8.72605	13.2503		11.8621	16.866	13.4949	14.22	24.7856
Fig. 3H	Quantification of TRAP-positive osteoclast surface per bone perimeter (Oc.S/BS) on periosteal surfaces
	Control						HLS
Vehicle	0	0	0	0.97919	3.77721	0.763429	0.622294	2.89958	6.10337	4.00968
Cx43(M2)	10.2553	0	6.37495	0	0.991275		1.97766	2.4842	6.20891	1.05592	0

## Sheet: Figure 4, A and B
Fig. 4A	PGE2 level in bone marrow-flushed femur diaphysis
	Control						HLS
Vehicle	7.01285	4.74549	2.61148	4.92722	6.14162	5.89129	2.67475	4.12607	3.81145	4.50621	4.05143	2.81921
Cx43(M2)	4.09651	4.35642	5.24397	4.19976	3.99623	6.11678	4.24907	7.29083	4.3218	5.92906	5.1682	6.48471
Fig. 4B	PGE2 level in bone marrow
	Control				HLS
Vehicle	79.991	58.7335	19.3201	84.7658	127.5498888*	84.7043	69.6446	20.5551
Cx43(M2)	48.3461	42.7169	75.42		73.018	98.6951	69.5716	88.0912

## Sheet: Figure 4, D and E
Fig. 4D	Quantification of COX-2-positive osteocytes
	Control						HLS
Vehicle	7.40741	7.29167	7.84314	4.13223	12.2222	11.6667	9.375	8.33333	9.45946	8.53659	5.31915
Cx43(M2)	6.36364	8.87097	10	8.18182	19.5652		20.3125	10.1852	12.2449	11.6071	15.8537	17.7419
Fig. 4F	Quantification of SOST-positive osteocytes
	Control						HLS
Vehicle	61.1111	36	37.037	34.7826	41.6667		76.4706	61.5385	75	68.4211	68
Cx43(M2)	42.8571	28	52.6316	61.9048	50	37.5	45.4545	50	61.9047619*	51.5152	60.6060606*

## Sheet: Figure 5
Figure 5A	BMD
	Control								Loading
Vehicle	0.114132	0.0714523	0.0644092	0.0723658		0.0776195	0.0963522	0.0654212	0.107852	0.0695223	0.07581	0.0624758		0.0986552	0.0609748	0.0650555
Cx43(M2)	0.0606198	0.13416	0.0811709	0.0631719	0.0505284	0.0505305	0.0737251	0.0668581	0.0916736	0.12345	0.0962573	0.105492	0.0561436	0.0831554	0.0883423	0.0630805
Figure 5B	Tb.Th
	Control								Loading
Vehicle	0.047721	0.045376	0.047941	0.058185	0.0603904	0.044387	0.054434	0.038668	0.057796	0.046572	0.049689	0.051076	0.057543	0.055143	0.059887	0.04947
Cx43(M2)	0.050256	0.061281	0.046803	0.047342	0.049146	0.042995	0.062067	0.053241	0.040694	0.062854	0.049036	0.057502	0.055143	0.055181	0.059793	0.057743
Figure 5C	Tb.N
	Control								Loading
Vehicle	1.24675	0.845287	0.567632	0.642251	0.571086	0.976814	1.01864	1.10211	1.00188	0.589319	0.71502	0.672259	0.551086	0.488419	0.535852	0.500224
Cx43(M2)	0.244111	1.30485	0.855607	0.807469	0.452611	0.627959	0.648269	0.635378	0.267792	1.17133	0.751495	0.939167	0.488419	0.852145	0.879557	0.596578
Figure 5E	T.Ar
	Control								Loading
Vehicle	1.2768	1.53193	1.22675	1.14717	1.27682	1.15837	1.54544	1.09025	1.32919	1.57857	1.09305	1.14242	1.2959	1.25695	1.45844	1.12449
Cx43(M2)	1.00316	1.27278	1.22518	1.2569	1.31513	1.16358	1.23195	1.64915	0.967942	1.28336	1.23023	1.1891	1.29696	1.21641	1.28931	1.60335
Figure 5F	B.Ar
	Control								Loading
Vehicle	0.532588	0.565004	0.507918	0.573882	0.58795	0.604826	0.731872	0.542441	0.578056	0.430041	0.480189	0.58104	0.591014	0.569662	0.68495	0.549441
Cx43(M2)	0.594317	0.557916	0.59306	0.543519	0.60354	0.55375	0.635296	0.635358	0.611039	0.633394	0.603024	0.601849	0.61735	0.631729	0.649055	0.620288
Figure 5G	B.Ar/T.Ar
	Control								Loading
Vehicle	41.7128	36.8819	41.4035	50.0259	46.0482	52.2135	47.357	49.7536	43.4893	27.2425	43.9312	50.8603	45.6065	45.3211	46.9644	48.8688
Cx43(M2)	59.2444	43.8345	48.4058	43.2428	46.942	47.5903	49.2741	38.5265	63.1276	49.3545	49.0172	50.614	46.535	51.934	52.6852	38.6869
Figure 2H	Ct.Th
	Control								Loading
Vehicle	0.100962	0.093121	0.09438	0.111305	0.110383	0.124012	0.127585	0.106235	0.11137	0.07348	0.091989	0.115622	0.110487	0.106756	0.127593	0.104322
Cx43(M2)	0.137392	0.10924	0.111703	0.100531	0.108131	0.108903	0.115504	0.094976	0.145926	0.116946	0.121491	0.108337	0.120229	0.1196	0.126664	0.109628
Figure 5I	M.Ar
	Control								Loading
Vehicle	0.744208	0.966924	0.718834	0.573288	0.688865	0.553545	0.813565	0.547814	0.751134	1.14853	0.612858	0.561384	0.704884	0.687286	0.773494	0.574965
Cx43(M2)	0.408845	0.714862	0.632124	0.713382	0.697783	0.609827	0.654014	1.01379	0.356903	0.649961	0.627205	0.587247	0.69342	0.584679	0.582895	0.983066
Figure 5J	TMD
	Control								Loading
Vehicle	1.33169	1.29746	1.33918	1.30183	1.30476	1.3062	1.2922	1.3042	1.3613	1.25801	1.32762	1.30223	1.29202	1.31574	1.2987	1.30497
Cx43(M2)	1.37933	1.32327	1.35741	1.27454	1.31903	1.30258	1.28177	1.24503	1.39441	1.33022	1.38072	1.34711	1.31068	1.32864	1.29799	1.30002
Figure 5L	Elastic Modulus
	Control						Loading
Vehicle	7.1855	6.47796	9.18484	12.2798	5.32366	12.0955	8.17733	8.34429	9.5231	11.6304	5.20236	10.6933
Cx43(M2)	9.1445	9.67766	8.77333	7.91639	8.45628	9.03736	11.3434	9.94161	13.1327	11.2738	9.87753	9.06227
Figure 5M	Ultimate Force
	Control						Loading
Vehicle	11.9856	10.3603	9.2684	11.0179	11.0675	11.8616	11.4769	9.77711	12.5936	12.7301	15.0107	11.0923
Cx43(M2)	13.5862	13.1271	9.591	11.9608	17.4325	13.1395	13.3257	13.1519	14.3803	16.7377	16.3655	15.0751
Figure 5N	Ultimate Stress
	Control						Loading
Vehicle	164.482	150.712	152.084	189.554	138.249	179.057	162.111	146.937	184.468	215.205	207.543	184.586
Cx43(M2)	200.723	191.401	186.75	181.907	247.269	152.884	222.909	203.904	205.097	245.077	213.358	171.978

## Sheet: Figure 6, A-F
Bone histomorphometric analyses on tibial periosteal surface
Figure 6A	MAR
	Control							Loading
Vehicle	0.191667	0.1375	0.1	0.116667	0.1	0.1	0.1	0.175	0.141667	0.1	0.1	0.1	0.1	0.1
Cx43(M2)	0.166667	0.154167	0.146667	0.1	0.1	0.1	0.1	0.166667	0.191667	0.1	0.1	0.1	0.1	0.1
Figure 6B	MS/BS
	Control							Loading
Vehicle	3.30208	9.81716	4.14167	3.40196	6.75052	6.21232	4.06738	4.01976	5.28117	4.51245	7.09653	10.7895	5.47018	4.02533
Cx43(M2)	3.45469	3.26232	10.7619	5.77537	2.41194	2.55207	9.11723	5.17615	3.49522	7.13798	5.30355	3.48215	4.22088	9.45165
Figure 6C	BFR/BS
	Control							Loading
Vehicle	0.00632899	0.0118624	0.00690278	0.00498954	0.0149355	0.0103539	0.00754601	0.00562766	0.00880195	0.00827283	0.0094029	0.0178026	0.0103022	0.0044871
Cx43(M2)	0.00570023	0.00842767	0.0139905	0.00909621	0.0042209	0.00406204	0.0169429	0.00948961	0.00611663	0.010469	0.00742497	0.00580358	0.00816036	0.0195334
Bone histomorphometric analyses on tibial endosteal surface
Figure 6D	MAR
	Control							Loading
Vehicle	0.15625	0.175	0.229167	0.544833	0.325	0.166667	0.2	0.239583	0.283333	0.355583	0.183333	0.15175	0.25	0.358333
Cx43(M2)	0.291667	0.175833	0.333333	0.1765	0.23525	0.194417	0.62875	0.388833	0.55125	0.608333	0.295083	0.216667	0.6365	0.929667
Figure 6E	MS/BS
	Control							Loading
Vehicle	3.9316	12.4568	23.3965	27.8059	34.5679	15.2101	22.3104	15.9793	17.9808	25.5363	32.5713	24.9351	9.77744	24.9785
Cx43(M2)	21.4652	26.548	27.5007	20.1158	17.8153	16.8941	28.7342	31.0525	46.8165	41.4095	29.7788	15.6364	49.5336	35.8387
Figure 6F	BFR/BS
	Control							Loading
Vehicle	0.00614312	0.0217993	0.053617	0.151496	0.112346	0.0253502	0.0446207	0.0382836	0.0509456	0.0908029	0.0597141	0.037839	0.0244436	0.0895064
Cx43(M2)	0.0626069	0.0466803	0.091669	0.0355044	0.0419105	0.0328449	0.180666	0.120743	0.258076	0.251908	0.0878724	0.0338788	0.315282	0.33318

## Sheet: Figure 6, H and K
Quantification of TRAP-positive osteoclasts on endosteal surface
Figure 6H	Oc.S/BS
	Control					Loading
Vehicle	10.9042	7.44618	12.0137	11.9854	14.6947	13.4292	18.1339	1.4367	4.45695	8.30042
Cx43(M2)	8.00839	3.40566	20.6362	16.9543	13.1459	0	6.07332	4.14511	3.84117	1.34506
Figure 6I	N.Oc/BS
	Control					Loading
Vehicle	5.22434	4.61683	7.2701	6.81699	6.73428	9.39344	10.4068	1.40862	3.13741	4.03508
Cx43(M2)	3.5458	1.99769	9.7215	6.75853	5.50995	0	5.68151	1.555	2.59612	1.48259
Quantification of TRAP-positive osteoclasts on periosteal surface
Figure 6J	Oc.S/BS
	Control					Loading
Vehicle	2.29787	0	0	3.28795	0	0	0	0	0	0
Cx43(M2)	1.79712	6.01396	0	0	0.653722	0	0	0	0	0
Figure 6K	N.Oc/BS
	Control					Loading
Vehicle	1.57266	0	0	1.57551	0	0	0	0	0	0
Cx43(M2)	1.26344	2.6925	0	0	0.509804	0	0	0	0	0

[truncated: 9 more sheets: Fig. 7, A and B, Figure 7, D, F and H, Supplemental Figure 2A, Supplemental Figure 3, A and B, Supplemental Figure 4 A-C, Supplemental Figure 5D, Supplemental Figure 6, Supplemental Figure 7, Supplemental Figure 8, B and C]
